# Supplementary material for: Occurrence and Characterization of Wheat Streak Mosaic Virus Found in Mono- and Mixed Infection with High Plains Wheat Mosaic Virus in Winter Wheat in Ukraine
Source: Viruses. 2022 Jun 3;14(6):1220. doi: 10.3390/v14061220 (PMC9229632; doi:10.3390/v14061220)
Supplement: Supplementary file 1 [file viruses-14-01220-s001.zip]

Archive with 1 entries (1 files):
- viruses-1735495-supplementary.pdf
